# Supplementary material for: Protopanaxadiol-Enriched Rice Extracts Suppressed Oxidative and Melanogenic Activities in Melan-a Cells
Source: Antioxidants (Basel). 2023 Jan 10;12(1):166. doi: 10.3390/antiox12010166 (PMC9854995; doi:10.3390/antiox12010166)
Supplement: Supplementary file 1 [file antioxidants-12-00166-s001.zip]

Archive with 3 entries (3 files):
- Supplementary Materials.pdf
- Figure S1.jpg
- Figure S2.jpg
